# Supplementary material for: Unraveling Therapeutic Opportunities and the Diagnostic Potential of microRNAs for Human Lung Cancer
Source: Pharmaceutics. 2023 Jul 31;15(8):2061. doi: 10.3390/pharmaceutics15082061 (PMC10459057; doi:10.3390/pharmaceutics15082061)
Supplement: Supplementary file 1 [file pharmaceutics-15-02061-s001.zip]

Archive with 2 entries (2 files):
- pharmaceutics-2481168- Supplementary material.pdf
- Supplementary References of Tables S1-S3.pdf
